# Supplementary material for: Genetic Variants Associated with Elevated Plasma Ceramides in Individuals with Metabolic Syndrome
Source: Genes (Basel). 2022 Aug 22;13(8):1497. doi: 10.3390/genes13081497 (PMC9407997; doi:10.3390/genes13081497)
Supplement: Supplementary file 1 [file genes-13-01497-s001.zip]

Archive with 1 entries (1 files):
- genes-1837587-supplementary.pdf
